# Supplementary material for: Electrically Switchable Film Structure of Conjugated Polymer Composites
Source: Materials (Basel). 2022 Mar 17;15(6):2219. doi: 10.3390/ma15062219 (PMC8951423; doi:10.3390/ma15062219)
Supplement: Supplementary file 1 [file materials-15-02219-s001.zip]

Archive with 1 entries (1 files):
- materials-1624034 supplementary.pdf
